# Supplementary material for: Use of Precision Feeding during Lactation Improves the Productive Yields of Sows and Their Piglets under Commercial Farm Conditions
Source: Animals (Basel). 2024 Oct 4;14(19):2863. doi: 10.3390/ani14192863 (PMC11475156; doi:10.3390/ani14192863)
Supplement: Supplementary file 1 [file animals-14-02863-s001.zip]

Archive with 1 entries (1 files):
- animals-3172129-supplementary.xlsx
