# Supplementary material for: Use of Precision Feeding during Lactation Improves the Productive Yields of Sows and Their Piglets under Commercial Farm Conditions
Source: Animals (Basel). 2024 Oct 4;14(19):2863. doi: 10.3390/ani14192863 (PMC11475156; doi:10.3390/ani14192863)
Supplement: Supplementary file 1 [file animals-14-02863-s001.zip › animals-3172129-supplementary.xlsx]

## Sheet: Composition
RAW MATERIAL	%
WHEAT 11.5	30.221
THIRD WHEAT	15.5
BARLEY 2C 10/9.2 16/17	13.987
COOKIE	10
PEAS	9
SUNFLOWER FLOUR	7
CORN	4.128
OATMEAL	1.8
CALCIUM CARBONATE	1.752
SOY	1.643
HYDROLYZED PROTEIN	1.3
HEMOGLOBIN	1.009
LARD	0.65
DICALCIUM PHOSPHATE	0.544
L-LYSINE HCL 80%	0.421
CORRECTIVE	0.3
SODIUM CHLORIDE	0.217
L-THREONINE	0.132
ENZYMES 25%	0.105
SODIUM BICARBONATE	0.1
CHOLINE CHLORIDE	0.08
MHA	0.059
Phy 500FTU 400g/Tm	0.04
L-TRYPTOPHAN	0.012

## Sheet: Specifications
NAME	VALUE	UNID
WEIGHT	100	%
WET	10.276	%
PROTEIN	16.1	%
FAT	5	%
C18,2, LINOLEIC	2.108	%
FIBER	5.33	%
ASHES	5.625	%
STARCH	40.355	%
EN	2365	Kcal/Kg
METHIONINE	0.323	%
LYSINE	1.043	%
M+C dis porc.	0.566	%
LIS dis porc.	0.96	%
TRE dis porc.	0.614	%
ARG dis porc.	0.911	%
TRI dis porc.	0.192	%
NDF	17.509	%
CALCIUM	0.95	%
PHOSPHORUS	0.554	%
P dig Porc	0.33	%
SODIUM	0.22	%
CHLORINE	0.316	%
